# Supplementary material for: Intragraft memory-like CD127hiCD4+Foxp3+ Tregs maintain transplant tolerance
Source: JCI Insight. 2024 Mar 22;9(6):e169119. doi: 10.1172/jci.insight.169119 (PMC11063946; doi:10.1172/jci.insight.169119)
Supplement: Supplemental table 10 [file jciinsight-9-169119-s096.xlsx]

## Sheet: Sheet1
Supplemental Table 10. RNAseq library QC and mapping summary
	1_trim_input	1_trim_pairsLost	2_star_input	2_star_uniquelyMapped(%)	3_count_mappedToGene	3_count_N_ambiguous	3_count_N_noFeature
	Raw read # processed for quality/adaptor trimming	Number of reads lost during quality/adaptor trimming		Proportion of above that mapped to a single place in the mouse+ EGFP genome	Number of reads that mapped to genes	Number of reads where it couldn’t tell which gene it mapped to	Number of reads that didn’t map to a gene
SP/NaiveCD45+CD4-_1	6638764	5239	6633525	84.19	2889902	153486	2541418
SP/NaiveCD45+CD4-_2	6994132	6086	6988046	75.74	2550698	144471	2597461
SP/NaiveCD45+CD4-_3	7105609	5893	7099716	79.33	3149402	173809	2309012
SP/Tolerant-CD45+CD4-_1	7339652	5873	7333779	79.23	3277607	182917	2349689
SP/Tolerant-CD45+CD4-_2	7306973	5664	7301309	81.74	3323696	181969	2462193
SP/Tolerant-CD45+CD4-_3	6636453	5506	6630947	76.75	2673643	149903	2265583
SP/Naïve-CD4+_1	6166367	4701	6161666	84.1	3234798	160399	1786899
SP/Naïve-CD4+_2	8429029	6876	8422153	81.47	3504081	177857	3179900
SP/Naïve-CD4+_3	6055704	4798	6050906	82.17	2929377	143530	1898925
SP/Tolerant-CD4+_1	7962263	6061	7956202	84.33	4602521	240820	1866106
SP/Tolerant-CD4+_2	7512138	5281	7506857	85.43	3776645	189832	2446688
SP/Tolerant-CD4+_3	6597854	4844	6593010	84.9	3782931	193114	1621428
SP/Naïve-Treg_1	8171244	6080	8165164	83.04	3770400	178605	2831023
SP/Naïve-Treg_2	7095468	5724	7089744	80.62	2728119	134806	2852983
SP/Naïve-Treg_3	7274115	5380	7268735	83.92	3840011	206390	2053804
SP/CD127-Tregs_1	6638392	6420	6631972	79.79	4181135	231365	879056
SP/CD127-Tregs_2	7469269	5386	7463883	81.76	4030092	211588	1860954
SP/CD127-Tregs_3	6788214	5764	6782450	81.85	3660330	183622	1707482
SP/CD127highTregs_1	9294305	7846	9286459	81.33	4615283	234093	2703007
SP/CD127highTregs_2	7502232	6411	7495821	80	3312714	173029	2511110
SP/CD127highTregs_3	7849650	6887	7842763	76.03	3518766	186877	2257436
Graft-Tregs_1	8109200	7772	8101428	78.66	4111825	201726	2058792
Graft-Tregs_2	8615296	6717	8608579	82.54	4158539	204007	2743086
Graft-Tregs_3	8074955	6902	8068053	81.84	3565636	166287	2870633
DLN/Naïve-Tregs_1	3093655	7902	3085753	86.67	1584591	75186	1014736
DLN/Naïve-Tregs_2	2676819	6950	2669869	88.39	1315808	68962	975023
DLN/Naïve-Tregs_3	3156831	5473	3151358	85.36	1802858	83418	803716
DLN/CD127-Tregs_1	4730942	12010	4718932	85.55	1935323	86153	2015422
DLN/CD127-Tregs_2	2743738	7782	2735956	81.21	844039	36392	1341410
DLN/CD127-Tregs_3	2359913	5254	2354659	85.97	1323282	62887	638079
DLNCD127highTregs_1	2372145	7235	2364910	82.71	854775	41802	1059346
DLNCD127highTregs_2	2651011	8165	2642846	81.92	1163085	59841	942197
DLNCD127highTregs_3	1968478	6840	1961638	84.22	963660	45589	642770
