# Supplementary material for: Intragraft memory-like CD127hiCD4+Foxp3+ Tregs maintain transplant tolerance
Source: JCI Insight. 2024 Mar 22;9(6):e169119. doi: 10.1172/jci.insight.169119 (PMC11063946; doi:10.1172/jci.insight.169119)
Supplement: Supporting data values [file jciinsight-9-169119-s097.xlsx]

## Sheet: Figure1
Figure 1B		Naïve	Rejection	Tolerant	Depletion
	1	0.7	0	333.469	0
	2	0	0	31.4311	0
	3	0	0	481.557	0
	4	0	0	463.577	0
	5	2	0	794.607	0
	6	0	0.3	154.7
	7		0	31.4
	8		0	5.8
	9		0	68.1
	10		3.1	32.1
	11		5.4	41.7
	12		0	4
	13			158.3
	14			110.3
	15			107.4
	16			98.4
	17			80.1
	18			13.4
	19			93
	20			43.3
	21			293.1
	22			672.2
	23			316.4
	24			609.5
	25			31.2
	26			35.9
	27			38.3
	28			278
	29			76.6
	30			67.5
	31			107
	32			93.2
	33			105.9
	34			139.9
	35			333.3
	36			2.5
	37			3.3
	38			11.1
	39			125
	40			114.5
	41			15.4
	42			190.3
	43			140.6
	44			17.6
	45			86.4
	46			82.3
	47			4
	48			42.5
	49			56.3
	50			97.7
	51			9
	52			65.7
	53			11.1
	54			125
	55			114.5
	56			15.4
	57			190.3
	58			140.6
	59			17.6
	60			86.4
	61			82.3
	62			42.5
	63			56.3
	64			97.7
	65			65.7
	66			9
	67			13.6
	68			11.3
	69			178.3
	Mean	0.45	0.733333	125.601	0
	SEM	0.330404	0.495485	19.2676	0
Figure 1 C
		Before treatment			Day 0			Day 3			Day 10			Day 15
		Tolerant	Depletion		Tolerant	Depletion		Tolerant	Depletion		Tolerant	Depletion		Tolerant	Depletion
	1	6.9	5.96		3.9	0.15		6.7	0.45		7.8	2.84		6.2	1.36
	2	10.6	6.77		12.5	0.09		9.3	0.59		14.3	1.46		14.3	2
	3	10	7.39		6.9	0.14		13.4	0.67		10.2	1.5		10.7	0.97
	4		5.6			0.12			0.65			2.3			1.34
	5		7.9			0.021			0.53			2.5			1.66
	Mean	9.16667	6.724		7.76667	0.1042		9.8	0.578		10.7667	2.12		10.4	1.466
	SEM	1.14649	0.428703		2.52014	0.0231871		1.95021	0.0402989		1.89766	0.275245		2.34307	0.172615

## Sheet: Figure 2
Figure 2B
			spleen				spleen
		Naive	Rejection day 8	Rejection day 100		Naive	Tolerant day 8	Tolerant day 100
	1	12.1	6.6	13.5		12.1	5.1	12.2
	2	9.09	7.1	19.2		9.09	5.1	20.2
	3	10.9	12.5	13.7		10.9	9.1	22
	4	7.48	11.5	12.8		7.48	9.3	17.3
	5	7.93		15		7.93		15.6
	6	7.42		12.3		7.42		20
	7	9.55		16.2		9.55		14.1
	8	9.53		9.92		9.53		17.4
	9	8.94		5.19		8.94		15.3
	10	12.1		10.4		12.1		14.5
	11	9.66		8.54		9.66		14
	12	14.4				14.4		18.1
	13	12.7				12.7		16.4
	14	9.29				9.29		15.7
	15	12.5				12.5		21.6
	16	14.5				14.5		16.8
	17							14.5
	18							13
	19							16.4
	20							17.1
	Mean	10.5056	9.425	12.4318		10.5056	7.15	16.61
	SEM	0.573643	1.50409	1.15811		0.573643	1.18427	0.607146
			ALN				ALN
		Naive	Rejection day 8	Rejection day 100		Naive	Tolerant day 8	Tolerant day 100
	1	11.5	14.3	16.5		11.5	6.7	16.9
	2	10.7	7.6	24.3		10.7	6.8	12.5
	3	8.36	15.3	14.5		8.36	10.4	21.7
	4	14.3	17.8	15.6		14.3	9.9	19.9
	5							11.8
	6							17.2
	Mean	11.215	13.75	17.725		11.215	8.45	16.6667
	SEM	1.22524	2.17811	2.22949		1.22524	0.986999	1.60388
			DLN				DLN
	1	Naive	Rejection day 8	Rejection day 100		Naive	Tolerant day 8	Tolerant day 100
	2	16	10	20.5		16	7.9	18
	3	13.7	9.3	13.9		13.7	7.1	15
	4	6.75	10	17.9		6.75	11	26.1
	5	15.8	16.1	16.6		15.8	12.2	24.9
	6	11.6				11.6		20.7
	7	15.9				15.9		26.7
	8	15.1				15.1		16.6
	9	15.6				15.6		18.2
	10							21.2
	11							14.9
	Mean	13.8062	11.35	17.225		13.8062	9.55	20.23
	SEM	1.13964	1.59191	1.37318		1.13964	1.21963	1.40365

## Sheet: Figure 3
Figure 3D						CD4
		Rejection Day 8	Tolerant Day 8		Rejection Day 20	Tolerant Day 20		Tolerant Day 8	Tolerant Day 20	Tolerant Day 100
	1	13.4152	15.0131		14.9986	12.7218		15.0131	12.7218	14.5299
	2	11.3385	13.872		14.0673	19.4209		13.872	19.4209	14.8444
	3	15.9903	15.2837		12.609	7.57035		15.2837	7.57035	16.4524
	4	14.5648	10.4134		14.1193	5.34188		10.4134	5.34188	16.4431
	Mean	13.8272	13.6456		13.9485	11.2637		13.6456	11.2637	15.5675
	SEM	0.98262	1.11996		0.494999	3.12749		1.11996	3.12749	0.512282
						CD8
		Rejection Day 8	Tolerant Day 8		Rejection Day 20	Tolerant Day 20		Tolerant Day 8	Tolerant Day 20	Tolerant Day 100
	1	6.30852	9.42184		3.66311	6.31761		9.42184	6.31761	5.05388
	2	8.44969	10.0112		4.58716	2.61299		10.0112	2.61299	2.34654
	3	10.2338	8.36536		5.75247	6.89655		8.36536	6.89655	10.7969
	4	4.72631	16.4341		4.14668	4.75427		16.4341	4.75427	4.81596
	Mean	7.42958	11.0581		4.53735	5.14536		11.0581	5.14536	5.75333
	SEM	1.20653	1.82404		0.446833	0.957717		1.82404	0.957717	1.78913
						CD4+Foxp3 +
		Rejection Day 8	Tolerant Day 8		Rejection Day 20	Tolerant Day 20		Tolerant Day 8	Tolerant Day 20	Tolerant Day 100
	1	5.37757	25.3566		11.3461	17.0068		25.3566	17.0068	16.1125
	2	14.225	27.1845		10.8696	12.3636		27.1845	12.3636	24.7423
	3	10.2069	16.716		6.45161	21.9895		16.716	21.9895	29.2969
	4	8.44371	31.0174		13.1068	27		31.0174	27	8.99582
	Mean	9.56331	25.0686		10.4435	19.59		25.0686	19.59	19.7869
	SEM	1.84662	3.02371		1.41494	3.15646		3.02371	3.15646	4.51796
						B cells
		Rejection Day 8	Tolerant Day 8		Rejection Day 20	Tolerant Day 20		Tolerant Day 8	Tolerant Day 20	Tolerant Day 100
	1	15.8711	23.0312		23.9977	16.7893		23.0312	16.7893	27.5362
	2	18.3678	18.4961		23.5474	25.6356		18.4961	25.6356	28.3965
	3	20.5117	19.3986		30.2731	16.7261		19.3986	16.7261	24.3573
	4	27.2727	16.3049		17.8204	20.8333		16.3049	20.8333	23.1166
	Mean	20.5058	19.3077		23.9097	19.9961		19.3077	19.9961	25.8517
	SEM	2.44682	1.40083		2.54479	2.11111		1.40083	2.11111	1.25922
						DCs
		Rejection Day 8	Tolerant Day 8		Rejection Day 20	Tolerant Day 20		Tolerant Day 8	Tolerant Day 20	Tolerant Day 100
	1	12.7398	14.0614		8.33574	8.30809		14.0614	8.30809	9.36455
	2	9.62927	14.4108		6.19266	6.00282		14.4108	6.00282	13.263
	3	8.13851	19.7377		4.64846	10.3052		19.7377	10.3052	7.06941
	4	16.6385	17.4677		9.35572	3.95299		17.4677	3.95299	10.8015
	Mean	11.7865	16.4194		7.13315	7.14227		16.4194	7.14227	10.1246
	SEM	1.87999	1.3449		1.05847	1.3794		1.3449	1.3794	1.29807
						F4/80 Macrophages
		Rejection Day 8	Tolerant Day 8		Rejection Day 20	Tolerant Day 20		Tolerant Day 8	Tolerant Day 20	Tolerant Day 100
	1	38.1888	33.3333		37.0349	38.9009		33.3333	38.9009	34.2624
	2	41.0929	34.9719		13.3792	18.8559		34.9719	18.8559	35.0281
	3	32.0909	26.8596		37.0715	41.1019		26.8596	41.1019	35.0257
	4	27.9961	29.6899		39.9246	16.9872		29.6899	16.9872	35.5693
	Mean	34.8422	31.2137		31.8525	28.9615		31.2137	28.9615	34.9714
	SEM	2.95395	1.8234		6.19487	6.40109		1.8234	6.40109	0.268701

## Sheet: Figure 4
Figure 4A		% CD127+high Treg				% CD127+high Treg
		Spleen	Graft			Spleen	Graft
	1	45.1	63.3		1	14.4	28.1
	2	46.2	53.6		2	15.4	27.5
	3	42.9	63.4		3	14.7	21.2
	4	39.2	66.4		4	14.2	35.2
	5	36.7	41.1		5	15.6	14.5
	6	38.2	34.9		6	12.8	16.6
	7	46.2	60		7	16.9	28
	8	41.4	50		8	15.8	26.2
	Mean	41.9875	54.0875		Mean	14.975	24.6625
	SEM	1.31223	4.0354		SEM	0.437015	2.40787
Figure 4B				% CD69+CD103+Treg
		Sp/Naïve-Treg	DLN/Naïve-Treg	Sp/Tolerant-Treg	DLN/Tolerant-Treg	Graft-Treg
	1	5.5	9.52	14.3	20.9	14.2
	2	3.61	3.44	20.4	24.8	34
	3	5.54	8.62	17.1	22.3	22.3
	4	15.9	27	16.9	22.5	16
	5	11.8	12.1	12.4	10.6	31
	Mean	8.47	12.136	16.22	20.22	23.5
	SEM	2.31645	3.97345	1.35993	2.48504	3.94132

## Sheet: Figure 5
Figure 5B			%CD127+GFP+Treg in CD4+T
		Naive	Rejection	Tolerant
	1	0.64	1.33	4.18
	2	0.6	0.67	12.3
	3	0.8	1.26	13.5
	4	0.71	1.03	13
	5	1.12	0.62	12.7
	6	0.83	0.24	1.58
	7	1.26	0.82	1.89
	8	0.89		2.13
	9			3.04
	Mean	0.85625	0.852857	7.14667
	SEM	0.0814366	0.145499	1.83135
			%CD44high+GFP+Treg in CD4+T
		Naive	Rejection	Tolerant
	1	2.83	5.67	9.3
	2	5.62	5.82	9.89
	3	4.54	3.27	7.66
	4	4.43	7.26	6.36
	5	5.64	4.76	8.93
	6	3.79	4.74	9.1
	7	3.94	5.29	7.79
	8	4.12		10.7
	9			8.88
	Mean	4.36375	5.25857	8.73444
	SEM	0.331743	0.46196	0.431342
		%IA/IE+GFP+Treg in CD4+T
		Naive	Rejection	Tolerant
	1	0.94	1.31	3.16
	2	0.71	0.76	1.17
	3	0.55	1	2.78
	4	0.44	0.75	3.09
	5	1.37	0.77	2.65
	6	0.69	1.05	1.27
	7	0.81	1	3.9
	8	0.25		0.97
	Mean	0.72	0.948571	2.37375
	SEM	0.120134	0.0776264	0.385908
		%CD25highGFP+Treg in CD4+T
		Naive	Rejection	Tolerant
	1	3.71	3.79	9.51
	2	2.92	1.19	6.53
	3	2.5	2.49	5.27
	4	3.84	2.42	5.64
	5	4.76	5.84	7.14
	6	3.75	5.33	7.02
	7	3.44	6.67	7.14
	8	2.25		7.97
	Mean	3.39625	3.96143	7.0275
	SEM	0.28742	0.771358	0.469383
			%CD39+GFP+Treg in CD4+T
		Naive	Rejection	Tolerant
	1	3.36	8.01	8.7
	2	3.72	4.75	10.4
	3	4	9.44	6.73
	4	5.78	7.8	5.38
	5	4.38		11.4
	6	6.6		9.57
	7	1.69		9.86
	8	7.05		10.4
	9			13.4
	Mean	4.5725	7.5	9.53778
	SEM	0.634954	0.986416	0.797992
		%CD62L+GFP+Treg in CD4+ T
		Naive	Rejection	Tolerant
	1	1.33	0.71	1.4
	2	1.22	0.35	0.34
	3	1.65	0.97	1.01
	4	1.63	0.9	1.38
	5	1.7	4.09	2.74
	6	1.23	5.5	2.95
	7	1.57	5.9	3.18
	8	1.66		2.5
	Mean	1.49875	2.63143	1.9375
	SEM	0.0719731	0.921886	0.36697
			%CD27+GFP+Treg in CD4 T
		Naive	Rejection	Tolerant
	1	2.37	4.28	0.76
	2	3.11	1.71	0.54
	3	3.36	4.59	1.01
	4	3.87	3.18	1.68
	5	3.74		0.08
	6	2.16		0.21
	7	3.31		0.11
	8	3.72		0.53
	Mean	3.205	3.44	0.615
	SEM	0.224682	0.651191	0.190366

## Sheet: Figure 6 and 7
Raw data of Supplemental Figure 6 and Supplemental Figure 7
https://www.ncbi.nlm.nih.gov/geo/query
the accession number GSE220447

## Sheet: Figure 8
Figure 8A					PBS
		Sp/Naive-CD4+T	Sp/Naive-Treg	Sp/Tolerant-CD4+T	Sp/Tolerant-Trerg	DLN/Tolerant-CD4+T	DLN/Tolerant-Trerg
	1	707	698	763	717	743	762
	2	544	511	663	646	692	1016
	3	666	591	514	464	465	457
	4	518	460	646	589	519	513
	5	737	727	783	707
	Mean	634.4	597.4	673.8	624.6	604.75	687
	SEM	43.8846	51.6242	48.118	46.2846	66.8386	128.141
Figure 8C			Sp/Naïve					Sp/Naïve					DLN/Naïve
		PBS	IL2/CD4+	IL2/Treg			PBS	IL7/CD4+	IL7/Treg			PBS	IL7/CD4+	IL7/Treg
	1	707	680	1297		1	707	1327	1145		1	707	1097	884
	2	544	573	1120		2	544	705	606		2	544	1100	788
	3	666	393	575		3	666	1165	1008		3	666	942	805
	4	518	366	514		4	518	917	781		4	518	1037	901
	5	737	724	1192		5	737	977	864		5	737	2227	2117
	6	698				6	698				6	698
	7	511				7	511				7	511
	8	591				8	591				8	591
	9	460				9	460				9	460
	10	727				10	727				10	727
	Mean	615.9	547.2	939.6		Mean	615.9	1018.2	880.8		Mean	615.9	1280.6	1099
	SEM	32.5305	72.8597	164.02		SEM	32.5305	106.522	92.6657		SEM	32.5305	238.326	255.432
			Sp/Tolerant					Sp/Tolerant					DLN/Tolerant					Grafl/Toleant
		PBS	IL2/CD4+	IL2/Treg			PBS	IL7/CD4+	IL7/Treg			PBS	IL7/CD4+	IL7/Treg			PBS	IL7/CD4+	IL7/Treg
	1	717	873	1508		1	717	1313	1101		1	717	1275	1143		1	717	1308	1080
	2	646	653	1165		2	646	797	729		2	646	1185	1120		2	646	1113	1017
	3	464	518	802		3	464	1018	901		3	464	935	829		3	464	703	628
	4	589	619	1098		4	589	1201	1097		4	589	1125	975		4	589	1084	917
	5	707	721	947		5	707	1161	863		5	707	2949	2567		5	707	1490	1283
	6	763				6	763				6	763				6	763
	7	663				7	663				7	663				7	663
	8	514				8	514				8	514				8	514
	9	646				9	646				9	646				9	646
	10	783				10	783				10	783				10	783
	11	762				11	762				11	762				11	762
	12	1016				12	1016				12	1016				12	1016
	13	457				13	457				13	457				13	457
	14	513				14	513				14	513				14	513
	15	743				15	743				15	743				15	743
	16	692				16	692				16	692				16	692
	17	465				17	465				17	465				17	465
	18	519				18	519				18	519				18	519
	Mean	647.722	676.8	1104		Mean	647.722	1098	938.2		Mean	647.722	1493.8	1326.8		Mean	647.722	1139.6	985
	SEM	34.2727	58.98	118.917		SEM	34.2727	88.8268	71.5978		SEM	34.2727	368.043	315.136		SEM	34.2727	131.445	107.454
Figure 8D		spleen - Tolerant				DLN -Tolerant				Graft -Tolerant
		Treg	CD127high			Treg	CD127high			Treg	CD127high
	1	1101	1390		1	1143	1465		1	1080	1378
	2	729	1152		2	1120	1532		2	1017	1132
	3	901	1303		3	829	1176		3	628	889
	4	1097	1508		4	975	1287		4	917	1152
	5	863	974		5	2567	3830		5	1283	1606
	Mean	938.2	1265.4		Mean	1326.8	1858		Mean	985	1231.4
	SEM	71.5978	93.1577		SEM	315.136	497.025		SEM	107.454	121.499

## Sheet: Figure 9
Figure 9C				Serum porcine-C-peptide
		Transplant only	CD4+T cells only	Naive-Tregs	Tolerant-Tregs	Highly-selected Tregs
	1	73.3	0	0	0.6	172.8
	2	22.4	0.8	0	64.5	537.3
	3	195.1	0.1	6.3	0	0
	4	95.8	0	5.4	0	0
	5	215.9	0	0	0	46.8
	6	155.2	0	10.5	3.6	20.5
	7	51.5	0	8	15.9
	8	47.5	33.3
	9	4	31.1
	10	92.1	5.1
	11	20.4	11.9
	12		6.2
	Mean	88.4727	7.375	4.31429	12.0857	129.567
	SEM	21.6454	3.51417	1.63888	9.00255	85.7198
Figure 9D			Il10					Tgfb1					Ebi3					Blimp-1
		CD4+T cells	Naive-Tregs	CD127+highTregs			CD4+T cells	Naive-Tregs	CD127+highTregs			CD4+T cells	Naive-Tregs	CD127+highTregs			CD4+T cells	Naive-Tregs	CD127+highTregs
	1	0.718312	28.1677	7.14655		1	1.07083	0.876898	1.08855		1	1.5485	7.41615	14.094		1	1.38099	12.989	17.5742
	2	0.690236	14.0974	13.3003		2	1.27364	1.20567	1.00773		2	1.9986	8.76167	14.3885		2	0.921908	2.37319	6.93914
	3	2.04578	16.6926	14.573		3	0.903292	0.848744	0.379469		3	1.63455	9.75623	9.52442		3	2.18447	4.41978	11.5902
	4	0.194621	15.768	11.1728		4	0.566923	1.41532	0.844965		4	0.391363	8.50769	10.1922		4	0.215386	2.91926	9.71733
	5	0.946927	3.40155			5	1.24123	0.448192			5	0.633359	9.52959			5	0.683111	0.170347
	6	5.34964	8.483			6	1.15353	0.845399			6	0.797506	8.51183			6	2.44381	7.3883
	Mean	1.65759	14.435	11.5482		Mean	1.03491	0.940038	0.830176		Mean	1.16731	8.74719	12.0498		Mean	1.30495	5.04332	11.4552
	SEM	0.779855	3.42898	1.62621		SEM	0.108206	0.136583	0.158544		SEM	0.263225	0.342294	1.27399		SEM	0.355757	1.86556	2.25232

## Sheet: Supplemental Figure 1
Supplemental						CD3+ T cells (%) - Day 8
Figure 1B		Naive-Sp	Reject-Sp	Tolerant-Sp		Naive-ALN	Reject-ALN	Tolerant-ALN		Naive-DLN	Reject-DLN	Tolerant-DLN
	1	30	27.3	26.7		55.3	56.9	57		70.3	32.5	64.4
	2	40.9	28.5	23.6		67.4	46.9	52.5		71.4	55.3	66.4
	3	24.5	18.3	22.5		70.1	48.3	54.2		58.9	55	59.9
	4	31.8	24.7	19.1		63.7	54.6	46.8			59.8	58.1
	5	27.3
	6	30.1
	Mean	30.7667	24.7	22.975		64.125	51.675	52.625		66.8667	50.65	62.2
	SEM	2.28089	2.27596	1.56811		3.22086	2.41605	2.15189		3.99597	6.14878	1.92743
						CD4+ T cells (%) -Day 8
		Naive-Sp	Reject-Sp	Tolerant-Sp		Naive-ALN	Reject-ALN	Tolerant-ALN		Naive-DLN	Reject-DLN	Tolerant-DLN
	1	53.7	47	44.9		51.9	34.2	41.8		43.4	46.3	37.5
	2	49.4	42.3	45.8		46.2	41.2	40.6		54.4	44.3	43
	3	51	50.1	50.5		44.2	42.6	44.5		58.7	47.4	47.5
	Mean	51.3667	46.4667	47.0667		47.4333	39.3333	42.3		52.1667	46	42.6667
	SEM	1.25477	2.2674	1.73622		2.30675	2.59829	1.15326		4.5557	0.907377	2.89156
						CD8+ T cells (%) -Day 8
		Naive-Sp	Reject-Sp	Tolerant-Sp		Naive-ALN	Reject-ALN	Tolerant-ALN		Naive-DLN	Reject-DLN	Tolerant-DLN
	1	34.9	37	44.5		36.9	56.2	52.2		44.6	44	57.6
	2	45.8	39.4	40.6		49.1	54	55.1		42.2	51.4	51.3
	3	42	42.1	42.2		49.9	53.2	51.6		38.8	47.9	48.8
	Mean	40.9	39.5	42.4333		45.3	54.4667	52.9667		41.8667	47.7667	52.5667
	SEM	3.19427	1.47309	1.13186		4.20634	0.896908	1.08064		1.68259	2.13724	2.6181
						CD3+ T cells (%) - Day 100
		Naive-Sp	Reject-Sp	Tolerant-Sp		Naive-ALN	Reject-ALN	Tolerant-ALN		Naive-DLN	Reject-DLN	Tolerant-DLN
	1	30	41.6	29.9		55.3	62.7	59.5		70.3	70.2	61.4
	2	40.9	36.8	39.5		67.4	64.8	60.1		71.4	70.3	62
	3	24.5	37.5	31.7		70.1	44.4	86.2		58.9	63.7	49.9
	4	31.8	38.7	31.5		63.7	58.7	60.6			72.4	64.4
	5	27.3	33.7	41.4			54.8	59.3				62.9
	6	30.1	35.2	32.4			42.8	85.8				48.1
	Mean	30.7667	37.25	34.4		64.125	54.7	68.5833		66.8667	69.15	58.1167
	SEM	2.28089	1.12687	1.95755		3.22086	3.78471	5.51104		3.99597	1.88613	2.92158
						CD4+ T cells (%) - Day 100
		Naive-Sp	Reject-Sp	Tolerant-Sp		Naive-ALN	Reject-ALN	Tolerant-ALN		Naive-DLN	Reject-DLN	Tolerant-DLN
	1	53.7	45.7	49.5		51.9	42.2	42.2		43.4	40.5	49.9
	2	49.4	42.4	53.3		46.2	38.8	52		54.4	49.4	56.3
	3	51	49.8	40.4		44.2	33.8	38.6		58.7	43.65	40.6
	4			36.9				38.7				42.7
	5			44.7				40.5				46
	Mean	51.3667	45.9667	44.96		47.4333	38.2667	42.4		52.1667	44.5167	47.1
	SEM	1.25477	2.14035	2.96641		2.30675	2.43949	2.48938		4.5557	2.6055	2.78657
						CD8+ T cells (%) - Day 100
		Naive-Sp	Reject-Sp	Tolerant-Sp		Naive-ALN	Reject-ALN	Tolerant-ALN		Naive-DLN	Reject-DLN	Tolerant-DLN
	1	34.9	42.8	41.1		36.9	51.5	50.5		44.6	52	43.6
	2	45.8	47.5	35.4		49.1	52.5	44.2		42.2	43.8	40.1
	3	42	41	46.8		49.9	55.4	55.2		38.8	52.9	54.1
	4			53.8				54.2				51.2
	5			48.2				57.4				48.6
	Mean	40.9	43.7667	45.06		45.3	53.1333	52.3		41.8667	49.5667	47.52
	SEM
Supplemental					CD4+ T cells (%) - Spleen																CD4+ T cells (%) - DLN
Figure 1C		Naive	Reject day 8	Reject day 100		Naive	Tolerant day 8	Tolerant day 100		Naive	Reject day 8	Reject day 100		Naive	Tolerant day 8	Tolerant day 100		Naive	Reject day 8	Reject day 100		Naive	Tolerant day 8	Tolerant day 100
	1	53.7	47	45.7		53.7	44.9	49.5		51.9	34.2	42.2		51.9	41.8	42.2		43.4	46.3	40.5		43.4	37.5	49.9
	2	49.4	42.3	42.4		49.4	45.8	53.3		46.2	41.2	38.8		46.2	40.6	52		54.4	44.3	49.4		54.4	43	56.3
	3	51	50.1	49.8		51	50.5	40.4		44.2	42.6	33.8		44.2	44.5	38.6		59.8	47.4	43.65		59.8	47.5	40.6
	4							36.9								38.7								42.7
	5							44.7								40.5								46
	Av	51.3667	46.4667	45.9667		51.3667	47.0667	44.96		47.4333	39.3333	38.2667		47.4333	42.3	42.4		52.5333	46	44.5167		52.5333	42.6667	47.1
	SEM	1.25477	2.2674	2.14035		1.25477	1.73622	2.96641		2.30675	2.59829	2.43949		2.30675	1.15326	2.48938		4.8254	0.907377	2.6055		4.8254	2.89156	2.78657
					CD8+ T cells in (%)- Spleen								CD8+ T cells (%) - ALN								CD8+ T cells (%) - DLN
		Naive	Reject day 8	Reject day 100		Naive	Tolerant day 8	Tolerant day 100		Naive	Reject day 8	Reject day 100		Naive	Tolerant day 8	Tolerant day 100		Naive	Reject day 8	Reject day 100		Naive	Tolerant day 8	Tolerant day 100
	1	34.9	37	42.8		34.9	44.5	41.1		36.9	56.2	51.5		36.9	52.2	50.5		44.6	44	52		44.6	57.6	43.6
	2	45.8	39.4	47.5		45.8	40.6	35.4		49.1	54	52.5		49.1	55.1	44.2		42.2	51.4	43.8		42.2	51.3	40.1
	3	42	42.1	41		42	42.2	46.8		49.9	53.2	55.4		49.9	51.6	55.2		37.7	47.9	52.9		37.7	48.8	54.1
	4							53.8								54.2								51.2
	5							48.2								57.4								48.6
	Mean	40.9	39.5	43.7667		40.9	42.4333	45.06		45.3	54.4667	53.1333		45.3	52.9667	52.3		41.5	47.7667	49.5667		41.5	52.5667	47.52
	SEM	3.19427	1.47309	1.93764		3.19427	1.13186	3.14859		4.20634	0.896908	1.16952		4.20634	1.08064	2.31171		2.02237	2.13724	2.89501		2.02237	2.6181	2.53405
Supplemental					% CD4+GFP+Treg in CD4+ T - Day 8
Figure 1D		spleen			ALN			DLN
		Rejection day 8	Tolerant day 8		Rejection day 8	Tolerant day 8		Rejection day 8	Tolerant day 8
	1	6.6	5.1		14.3	6.7		10	7.9
	2	7.1	5.1		7.6	6.8		9.3	7.1
	3	12.5	9.1		15.3	10.4		10	11
	4	11.5	9.3		17.8	9.9		16.1	12.2
	Mean	9.425	7.15		13.75	8.45		11.35	9.55
	SEM	1.50409	1.18427		2.17811	0.986999		1.59191	1.21963

## Sheet: Supplemental Figure 2
Supplemental					CD4+ T cells
Figure 2A					CD25+CD4+ (%)
		Rejection Day 8	Tolerant Day 8		Rejection Day 20	Tolerant Day 20		Tolerant Day 8	Tolerant Day 20	Tolerant Day 100
	1	2.5393	7.64331		4.12148	3.27869		7.64331	3.27869	0.609756
	2	11.1386	11.7778		9.7561	4.97925		11.7778	4.97925	7.00152
	3	2.30415	6.2167		3.44828	3.3557		6.2167	3.3557	4.97238
	4	7.23327	6.11511		3.91061	2.73973		6.11511	2.73973	1.37931
	Mean	5.80383	7.93822		5.30912	3.58834		7.93822	3.58834	3.49074
	SEM	2.10966	1.32654		1.48898	0.483459		1.32654	0.483459	1.50773
					CD69+CD4+ (%)
		Rejection Day 8	Tolerant Day 8		Rejection Day 20	Tolerant Day 20		Tolerant Day 8	Tolerant Day 20	Tolerant Day 100
	1	2.5393	3.39703		0.650759	6.55738		3.39703	6.55738	3.04878
	2	1.23762	2.22222		12.8049	2.90456		2.22222	2.90456	4.87062
	3	2.61137	3.01954		5.41872	3.3557		3.01954	3.3557	3.31492
	4	6.50995	1.79856		0.558659	2.73973		1.79856	2.73973	0.91954
	Mean	3.22456	2.60934		4.85825	3.88934		2.60934	3.88934	3.03847
	SEM	1.13971	0.364684		2.88173	0.898823		0.364684	0.898823	0.812567
					CD44+CD4 (%)
		Rejection Day 8	Tolerant Day 8		Rejection Day 20	Tolerant Day 20		Tolerant Day 8	Tolerant Day 20	Tolerant Day 100
	1	83.7969	99.5754		100	99.5902		99.5754	99.5902	100
	2	69.802	99.1111		99.3902	100		99.1111	100	100
	3	98.4639	98.2238		100	97.9866		98.2238	97.9866	100
	4	99.8192	98.5612		69.8324	95.8904		98.5612	95.8904	98.8506
	Mean	87.9705	98.8679		92.3057	98.3668		98.8679	98.3668	99.7126
	SEM	7.05937	0.298416		7.49246	0.932784		0.298416	0.932784	0.287356
					CD127+CD4 (%)
		Rejection Day 8	Tolerant Day 8		Rejection Day 20	Tolerant Day 20		Tolerant Day 8	Tolerant Day 20	Tolerant Day 100
	1	3.62757	7.00637		1.51844	3.27869		7.00637	3.27869	0.304878
	2	3.71287	3.55556		1.21951	6.22407		3.55556	6.22407	2.89193
	3	2.61137	3.90764		2.95567	2.68456		3.90764	2.68456	1.65746
	4	6.14828	7.91367		1.67598	1.36986		7.91367	1.36986	1.37931
	Mean	4.02502	5.59581		1.8424	3.3893		5.59581	3.3893	1.55839
	SEM	0.75067	1.09448		0.38297	1.02563		1.09448	1.02563	0.531626
					IA/IE+CD4+ (%))
		Rejection Day 8	Tolerant Day 8		Rejection Day 20	Tolerant Day 20		Tolerant Day 8	Tolerant Day 20	Tolerant Day 100
	1	79.081	97.4522		95.2278	95.4918		97.4522	95.4918	93.9024
	2	72.2772	94		92.0732	99.5851		94	99.5851	99.6956
	3	77.4193	92.3623		85.2217	92.6175		92.3623	92.6175	100
	4	93.1284	92.0863		83.5195	94.5206		92.0863	94.5206	92.6437
	Mean	80.4765	93.9752		89.0105	95.5537		93.9752	95.5537	96.5604
	SEM	4.459	1.23354		2.77699	1.47039		1.23354	1.47039	1.91628
					CD27+CD4+ (%)
		Rejection Day 8	Tolerant Day 8		Rejection Day 20	Tolerant Day 20		Tolerant Day 8	Tolerant Day 20	Tolerant Day 100
	1	37.7267	56.051		29.9349	54.5082		56.051	54.5082	59.4512
	2	50.7426	49.1111		49.3902	73.8589		49.1111	73.8589	58.7519
	3	46.6974	49.3783		45.8128	69.1275		49.3783	69.1275	59.6685
	4	51.3562	47.1223		36.8715	61.6438		47.1223	61.6438	54.023
	Mean	46.6307	50.4157		40.5024	64.7846		50.4157	64.7846	57.9737
	SEM	3.14276	1.94466		4.39743	4.24925		1.94466	4.24925	1.33133
					CD4+CD62L + (%)
		Rejection Day 8	Tolerant Day 8		Rejection Day 20	Tolerant Day 20		Tolerant Day 8	Tolerant Day 20	Tolerant Day 100
	1	3.38573	0.636943		2.38612	1.22951		0.636943	1.22951	0.914634
	2	6.18812	1.11111		1.21951	0		1.11111	0	0.456621
	3	2.30415	1.06572		9.35961	0.671141		1.06572	0.671141	0.552486
	4	1.80832	0.719424		2.7933	0		0.719424	0	1.83908
	Mean	3.42158	0.883299		3.93963	0.475162		0.883299	0.475162	0.940705
	SEM	0.979213	0.119973		1.83718	0.29707		0.119973	0.29707	0.315279
Supplemental					CD8+ T cells
Figure 2B					CD25+CD8+ (%)
		Rejection Day 8	Tolerant Day 8		Rejection Day 20	Tolerant Day 20		Tolerant Day 8	Tolerant Day 20	Tolerant Day 100
	1	4.62287	6.06061		23.622	6.16438		6.06061	6.16438	11.7647
	2	2.849	2.46637		3.33333	8.10811		2.46637	8.10811	1.44928
	3	1.50862	2.97297		6.06061	2.29885		2.97297	2.29885	1.78571
	4	4.08163	1.41509		4.13223	3.37079		1.41509	3.37079	8.57143
	Mean	3.26553	3.22876		9.28705	4.98553		3.22876	4.98553	5.89278
	SEM	0.693339	0.99814		4.81249	1.3218		0.99814	1.3218	2.55388
					CD69+CD8+ (%)
		Rejection Day 8	Tolerant Day 8		Rejection Day 20	Tolerant Day 20		Tolerant Day 8	Tolerant Day 20	Tolerant Day 100
	1	2.18978	2.77778		1.5748	4.10959		2.77778	4.10959	4.41176
	2	1.7094	2.01794		11.6667	5.40541		2.01794	5.40541	2.89855
	3	2.58621	5.40541		6.06061	3.44828		5.40541	3.44828	1.19048
	4	5.10204	2.35849		2.47934	4.49438		2.35849	4.49438	2.85714
	Mean	2.89686	3.1399		5.44535	4.36441		3.1399	4.36441	2.83948
	SEM	0.756601	0.770987		2.28877	0.408738		0.770987	0.408738	0.65797
					CD44+CD8+ (%)
		Rejection Day 8	Tolerant Day 8		Rejection Day 20	Tolerant Day 20		Tolerant Day 8	Tolerant Day 20	Tolerant Day 100
	1	72.9927	98.4848		96.8504	99.3151		98.4848	99.3151	93.3824
	2	54.416	97.7578		100	97.2973		97.7578	97.2973	100
	3	91.8103	97.2973		96.9697	90.2299		97.2973	90.2299	100
	4	98.9796	96.6981		49.5868	92.1348		96.6981	92.1348	96.4286
	Mean	79.5496	97.5595		85.8517	94.7443		97.5595	94.7443	97.4527
	SEM	10.0106	0.377089		12.1103	2.13305		0.377089	2.13305	1.59672
					CD127+CD8+ (%)
		Rejection Day 8	Tolerant Day 8		Rejection Day 20	Tolerant Day 20		Tolerant Day 8	Tolerant Day 20	Tolerant Day 100
	1	5.10949	2.52525		24.4094	5.47945		2.52525	5.47945	13.9706
	2	3.4188	2.46637		3.33333	10.8108		2.46637	10.8108	2.17391
	3	3.23276	2.97297		6.06061	3.44828		2.97297	3.44828	4.16667
	4	8.16327	1.88679		4.13223	4.49438		1.88679	4.49438	7.85714
	Mean	4.98108	2.46285		9.4839	6.05823		2.46285	6.05823	7.04208
	SEM	1.14164	0.222855		5.008	1.63757		0.222855	1.63757	2.59223
					IA/IE+CD8+ (%)
		Rejection Day 8	Tolerant Day 8		Rejection Day 20	Tolerant Day 20		Tolerant Day 8	Tolerant Day 20	Tolerant Day 100
	1	77.129	95.202		91.3386	89.726		95.202	89.726	84.5588
	2	78.6325	89.0135		90	91.8919		89.0135	91.8919	97.8261
	3	72.8448	87.2973		80.8081	76.4368		87.2973	76.4368	97.619
	4	87.7551	81.9182		76.0331	82.0225		81.9182	82.0225	90.7143
	Mean	79.0903	88.3578		84.5449	85.0193		88.3578	85.0193	92.6796
	SEM	3.13769	2.73657		3.67795	3.55934		2.73657	3.55934	3.17141
					CD27+CD8+ (%)
		Rejection Day 8	Tolerant Day 8		Rejection Day 20	Tolerant Day 20		Tolerant Day 8	Tolerant Day 20	Tolerant Day 100
	1	59.6107	72.4747		65.3543	58.9041		72.4747	58.9041	66.1765
	2	73.7892	83.8565		78.3333	70.2703		83.8565	70.2703	53.6232
	3	78.8793	77.027		78.7879	62.6437		77.027	62.6437	86.3095
	4	84.6939	72.6415		68.595	67.4157		72.6415	67.4157	67.1429
	Mean	74.2433	76.4999		72.7676	64.8084		76.4999	64.8084	68.313
	SEM	5.36211	2.66906		3.41062	2.51954		2.66906	2.51954	6.74289
					CD62L+CD8+ (%)
		Rejection Day 8	Tolerant Day 8		Rejection Day 20	Tolerant Day 20		Tolerant Day 8	Tolerant Day 20	Tolerant Day 100
	1	7.05596	2.52525		22.8346	6.84932		2.52525	6.84932	6.61765
	2	10.2564	3.81166		3.33333	8.10811		3.81166	8.10811	0
	3	4.74138	2.43243		6.06061	6.89655		2.43243	6.89655	1.78571
	4	4.59184	1.72956		13.2231	6.74157		1.72956	6.74157	2.14286
	Mean	6.6614	2.62473		11.3629	7.14889		2.62473	7.14889	2.63655
	SEM	1.32443	0.433686		4.35555	0.321381		0.433686	0.321381	1.40737
Supplemental
Figure 2C					CD27+B220+/B cells (%)
		Rejection Day 8	Tolerant Day 8		Rejection Day 20	Tolerant Day 20		Tolerant Day 8	Tolerant Day 20	Tolerant Day 100
	1	23.3075	13.5331		9.13462	13.1443		13.5331	13.1443	12.8205
	2	9.96068	17.9612		17.8571	15.978		17.9612	15.978	18.1437
	3	17.4194	20.2797		15.1631	5.6872		20.2797	5.6872	22.9551
	4	7.60389	14.1046		13.6539	42.5641		14.1046	42.5641	11.3095
	Mean	14.5729	16.4696		13.9522	19.3434		16.4696	19.3434	16.3072
	SEM	3.58511	1.60619		1.82604	8.03869		1.60619	8.03869	2.65678
					IA/IE+F4/80+/Mac (%)
		Rejection Day 8	Tolerant Day 8		Rejection Day 20	Tolerant Day 20		Tolerant Day 8	Tolerant Day 20	Tolerant Day 100
	1	27.1527	33.0478		35.362	38.4249		33.0478	38.4249	32.4415
	2	20.2937	33.1762		12.9205	17.3729		33.1762	17.3729	33.6848
	3	28.187	25.6613		28.6461	40.9037		25.6613	40.9037	34.8329
	4	21.4613	28.7855		18.0946	16.1325		28.7855	16.1325	33.2989
	Mean	24.2737	30.1677		23.7558	28.2085		30.1677	28.2085	33.5645
	SEM	1.98647	1.81577		5.06682	6.63817		1.81577	6.63817	0.496238

[truncated: 5 more sheets: Supplemental Figure 4 , Supplemental Figure 6 and 7, Supplemental Figure 8, Supplemental Figure 9, Supplemental Figure 10]
